# Supplementary material for: Consensify: A Method for Generating Pseudohaploid Genome Sequences from Palaeogenomic Datasets with Reduced Error Rates
Source: Genes (Basel). 2020 Jan 2;11(1):50. doi: 10.3390/genes11010050 (PMC7017230; doi:10.3390/genes11010050)
Supplement: Supplementary file 1 [file genes-11-00050-s001.xls]

## Sheet: homozygous
Probability of observing a correct base, missing data (N), or an incorrect base, using the Consensify method compared with standard pseudohaploidisation for a homozygous position AA. Any value for the global error rate can be entered in the yellow box, and the error probabilities are returned in the rows below. The 64 possible sequencing outcomes are shown in the righthand section of the spreadsh…
			base1	base2	base3	prob1	prob2	prob3	totalprob		Consensify	outcome
Genotype	AA		A	A	A	0.9625	0.9625	0.9625	0.891666		A	correct
			A	A	T	0.9625	0.9625	0.0125	0.0115801		A	correct
Global error probability	0.05		A	A	G	0.9625	0.9625	0.0125	0.0115801		A	correct
			A	A	C	0.9625	0.9625	0.0125	0.0115801		A	correct
A probability	0.9625		A	T	A	0.9625	0.0125	0.9625	0.0115801		A	correct
T probability	0.0125		A	T	T	0.9625	0.0125	0.0125	0.000150391		T	error
G probability	0.0125		A	T	G	0.9625	0.0125	0.0125	0.000150391		N	missing
C probability	0.0125		A	T	C	0.9625	0.0125	0.0125	0.000150391		N	missing
checksum	1		A	G	A	0.9625	0.0125	0.9625	0.0115801		A	correct
			A	G	T	0.9625	0.0125	0.0125	0.000150391		N	missing
pseudohaploid error probabilty	0.0375		A	G	G	0.9625	0.0125	0.0125	0.000150391		G	error
pseudohaploid correct probability	0.9625		A	G	C	0.9625	0.0125	0.0125	0.000150391		N	missing
checksum			A	C	A	0.9625	0.0125	0.9625	0.0115801		A	correct
			A	C	T	0.9625	0.0125	0.0125	0.000150391		N	missing
Consensify error probability	0.00139453		A	C	G	0.9625	0.0125	0.0125	0.000150391		N	missing
Consensify N probability	0.00271875		A	C	C	0.9625	0.0125	0.0125	0.000150391		C	error
Consensify correct probability	0.995887		T	A	A	0.0125	0.9625	0.9625	0.0115801		A	correct
checksum	1		T	A	T	0.0125	0.9625	0.0125	0.000150391		T	error
			T	A	G	0.0125	0.9625	0.0125	0.000150391		N	missing
			T	A	C	0.0125	0.9625	0.0125	0.000150391		N	missing
fold error reduction	26.8908		T	T	A	0.0125	0.0125	0.9625	0.000150391		T	error
			T	T	T	0.0125	0.0125	0.0125	1.95313e-06		T	error
			T	T	G	0.0125	0.0125	0.0125	1.95313e-06		T	error
			T	T	C	0.0125	0.0125	0.0125	1.95313e-06		T	error
			T	G	A	0.0125	0.0125	0.9625	0.000150391		N	missing
			T	G	T	0.0125	0.0125	0.0125	1.95313e-06		T	error
			T	G	G	0.0125	0.0125	0.0125	1.95313e-06		G	error
			T	G	C	0.0125	0.0125	0.0125	1.95313e-06		N	missing
			T	C	A	0.0125	0.0125	0.9625	0.000150391		N	missing
			T	C	T	0.0125	0.0125	0.0125	1.95313e-06		T	error
			T	C	G	0.0125	0.0125	0.0125	1.95313e-06		N	missing
			T	C	C	0.0125	0.0125	0.0125	1.95313e-06		C	error
			G	A	A	0.0125	0.9625	0.9625	0.0115801		A	correct
			G	A	T	0.0125	0.9625	0.0125	0.000150391		N	missing
			G	A	G	0.0125	0.9625	0.0125	0.000150391		G	error
			G	A	C	0.0125	0.9625	0.0125	0.000150391		N	missing
			G	T	A	0.0125	0.0125	0.9625	0.000150391		N	missing
			G	T	T	0.0125	0.0125	0.0125	1.95313e-06		T	error
			G	T	G	0.0125	0.0125	0.0125	1.95313e-06		G	error
			G	T	C	0.0125	0.0125	0.0125	1.95313e-06		N	missing
			G	G	A	0.0125	0.0125	0.9625	0.000150391		G	error
			G	G	T	0.0125	0.0125	0.0125	1.95313e-06		G	error
			G	G	G	0.0125	0.0125	0.0125	1.95313e-06		G	error
			G	G	C	0.0125	0.0125	0.0125	1.95313e-06		G	error
			G	C	A	0.0125	0.0125	0.9625	0.000150391		N	missing
			G	C	T	0.0125	0.0125	0.0125	1.95313e-06		N	missing
			G	C	G	0.0125	0.0125	0.0125	1.95313e-06		G	error
			G	C	C	0.0125	0.0125	0.0125	1.95313e-06		C	error
			C	A	A	0.0125	0.9625	0.9625	0.0115801		A	correct
			C	A	T	0.0125	0.9625	0.0125	0.000150391		N	missing
			C	A	G	0.0125	0.9625	0.0125	0.000150391		N	missing
			C	A	C	0.0125	0.9625	0.0125	0.000150391		C	error
			C	T	A	0.0125	0.0125	0.9625	0.000150391		N	missing
			C	T	T	0.0125	0.0125	0.0125	1.95313e-06		T	error
			C	T	G	0.0125	0.0125	0.0125	1.95313e-06		N	missing
			C	T	C	0.0125	0.0125	0.0125	1.95313e-06		C	error
			C	G	A	0.0125	0.0125	0.9625	0.000150391		N	missing
			C	G	T	0.0125	0.0125	0.0125	1.95313e-06		N	missing
			C	G	G	0.0125	0.0125	0.0125	1.95313e-06		G	error
			C	G	C	0.0125	0.0125	0.0125	1.95313e-06		C	error
			C	C	A	0.0125	0.0125	0.9625	0.000150391		C	error
			C	C	T	0.0125	0.0125	0.0125	1.95313e-06		C	error
			C	C	G	0.0125	0.0125	0.0125	1.95313e-06		C	error
			C	C	C	0.0125	0.0125	0.0125	1.95313e-06		C	error
								checksum	1

## Sheet: heterozygous
Probability of observing a correct base, missing data (N), or an incorrect base, using the Consensify method compared with standard pseudohaploidisation for a heterozygous position AT. Any value for the global error rate can be entered in the yellow box, and the error probabilities are returned in the rows below. The 64 possible sequencing outcomes are shown in the righthand section of the spread…
			base1	base2	base3	prob1	prob2	prob3	totalprob		Consensify	outcome
Genotype	AT		A	A	A	0.4875	0.4875	0.4875	0.115857		A	correct
			A	A	T	0.4875	0.4875	0.4875	0.115857		A	correct
Global error probability	0.05		A	A	G	0.4875	0.4875	0.0125	0.0029707		A	correct
			A	A	C	0.4875	0.4875	0.0125	0.0029707		A	correct
A probability	0.4875		A	T	A	0.4875	0.4875	0.4875	0.115857		A	correct
T probability	0.4875		A	T	T	0.4875	0.4875	0.4875	0.115857		T	correct
G probability	0.0125		A	T	G	0.4875	0.4875	0.0125	0.0029707		N	missing
C probability	0.0125		A	T	C	0.4875	0.4875	0.0125	0.0029707		N	missing
checksum	1		A	G	A	0.4875	0.0125	0.4875	0.0029707		A	correct
			A	G	T	0.4875	0.0125	0.4875	0.0029707		N	missing
pseudohaploid error probabilty	0.025		A	G	G	0.4875	0.0125	0.0125	7.61719e-05		G	error
pseudohaploid correct probability	0.975		A	G	C	0.4875	0.0125	0.0125	7.61719e-05		N	missing
checksum	1		A	C	A	0.4875	0.0125	0.4875	0.0029707		A	correct
			A	C	T	0.4875	0.0125	0.4875	0.0029707		N	missing
Consensify error probability	0.000929688		A	C	G	0.4875	0.0125	0.0125	7.61719e-05		N	missing
Consensify N probability	0.0365625		A	C	C	0.4875	0.0125	0.0125	7.61719e-05		C	error
Consensify correct probability	0.962508		T	A	A	0.4875	0.4875	0.4875	0.115857		A	correct
checksum	1		T	A	T	0.4875	0.4875	0.4875	0.115857		T	correct
			T	A	G	0.4875	0.4875	0.0125	0.0029707		N	missing
			T	A	C	0.4875	0.4875	0.0125	0.0029707		N	missing
fold error reduction	26.8908		T	T	A	0.4875	0.4875	0.4875	0.115857		T	correct
			T	T	T	0.4875	0.4875	0.4875	0.115857		T	correct
			T	T	G	0.4875	0.4875	0.0125	0.0029707		T	correct
			T	T	C	0.4875	0.4875	0.0125	0.0029707		T	correct
			T	G	A	0.4875	0.0125	0.4875	0.0029707		N	missing
			T	G	T	0.4875	0.0125	0.4875	0.0029707		T	correct
			T	G	G	0.4875	0.0125	0.0125	7.61719e-05		G	error
			T	G	C	0.4875	0.0125	0.0125	7.61719e-05		N	missing
			T	C	A	0.4875	0.0125	0.4875	0.0029707		N	missing
			T	C	T	0.4875	0.0125	0.4875	0.0029707		T	correct
			T	C	G	0.4875	0.0125	0.0125	7.61719e-05		N	missing
			T	C	C	0.4875	0.0125	0.0125	7.61719e-05		C	error
			G	A	A	0.0125	0.4875	0.4875	0.0029707		A	correct
			G	A	T	0.0125	0.4875	0.4875	0.0029707		N	missing
			G	A	G	0.0125	0.4875	0.0125	7.61719e-05		G	error
			G	A	C	0.0125	0.4875	0.0125	7.61719e-05		N	missing
			G	T	A	0.0125	0.4875	0.4875	0.0029707		N	missing
			G	T	T	0.0125	0.4875	0.4875	0.0029707		T	correct
			G	T	G	0.0125	0.4875	0.0125	7.61719e-05		G	error
			G	T	C	0.0125	0.4875	0.0125	7.61719e-05		N	missing
			G	G	A	0.0125	0.0125	0.4875	7.61719e-05		G	error
			G	G	T	0.0125	0.0125	0.4875	7.61719e-05		G	error
			G	G	G	0.0125	0.0125	0.0125	1.95313e-06		G	error
			G	G	C	0.0125	0.0125	0.0125	1.95313e-06		G	error
			G	C	A	0.0125	0.0125	0.4875	7.61719e-05		N	missing
			G	C	T	0.0125	0.0125	0.4875	7.61719e-05		N	missing
			G	C	G	0.0125	0.0125	0.0125	1.95313e-06		G	error
			G	C	C	0.0125	0.0125	0.0125	1.95313e-06		C	error
			C	A	A	0.0125	0.4875	0.4875	0.0029707		A	correct
			C	A	T	0.0125	0.4875	0.4875	0.0029707		N	missing
			C	A	G	0.0125	0.4875	0.0125	7.61719e-05		N	missing
			C	A	C	0.0125	0.4875	0.0125	7.61719e-05		C	error
			C	T	A	0.0125	0.4875	0.4875	0.0029707		N	missing
			C	T	T	0.0125	0.4875	0.4875	0.0029707		T	correct
			C	T	G	0.0125	0.4875	0.0125	7.61719e-05		N	missing
			C	T	C	0.0125	0.4875	0.0125	7.61719e-05		C	error
			C	G	A	0.0125	0.0125	0.4875	7.61719e-05		N	missing
			C	G	T	0.0125	0.0125	0.4875	7.61719e-05		N	missing
			C	G	G	0.0125	0.0125	0.0125	1.95313e-06		G	error
			C	G	C	0.0125	0.0125	0.0125	1.95313e-06		C	error
			C	C	A	0.0125	0.0125	0.4875	7.61719e-05		C	error
			C	C	T	0.0125	0.0125	0.4875	7.61719e-05		C	error
			C	C	G	0.0125	0.0125	0.0125	1.95313e-06		C	error
			C	C	C	0.0125	0.0125	0.0125	1.95313e-06		C	error
								checksum	1
